# Supplementary material for: A spectrum of modularity in multi‐functional gene circuits
Source: Mol Syst Biol. 2017 Apr 1;13(4):925. doi: 10.15252/msb.20167347 (PMC5408781; doi:10.15252/msb.20167347)
Supplement: Supplementary file 2 — Movie EV1 [file MSB-13-925-s002.zip]

Archive with 3 entries (2 files):
- MovieEV1/
- MovieEV1/Legend_Movie_EV1.rtf
- MovieEV1/MovieEV1.avi
